# Supplementary material for: A multidimensional, efficient, and secure data query based on privacy preservation in vehicular ad hoc networks
Source: PLoS One. 2025 Nov 26;20(11):e0335953. doi: 10.1371/journal.pone.0335953 (PMC12654955; doi:10.1371/journal.pone.0335953)
Supplement: S1 File — (XLSX) [file pone.0335953.s001.xlsx]

## Sheet: Sheet1
			Fig 6 Comparison of communication overhead in different phases of each scheme.					Fig 7 Total communication overhead for each scheme under different numbers of vehicles.					Fig 8 Comparison of computational overhead in different phases of each scheme.					Fig 9 Total computational overhead for each scheme under different numbers of vehicles.
	1.429			CFTM	PPAAS	EFDA		The number of vehicles	EFDA	PPAAS	CFTM			EFDA	PPAAS	CFTM		The number of vehicles	EFDA	PPAAS	CFTM
	0.001		Encryption phase	2036	1076	708		1	1308	2152	4232		Encryption phase	1.46	8.574	8.575		1	7.274	73.803	50.845
	12.179		Decryption phase	2196	1076	600		200	62600	152596	313876		Decryption phase	5.814	65.229	42.27		200	294.829	927.314	1188.73
	0.015		Total	4232	2152	1308		400	124200	303796	625076		Total	7.274	73.803	50.845		400	583.829	1785.11	2332.33
	1.511	The number of vehicles						600	185800	454996	936276							600	872.829	2642.91	3475.93
	0.008	1	352	292	33			800	247400	606196	1247476							800	1161.83	3500.71	4619.53
		200	677					1000	309000	757396	1558676							1000	1450.83	4358.51	5763.13
	160	400	58785	Communication cost of different numbers of vehicles in the query stage.
	512	600	117185					Fig 11 Communication overhead in the query phase for different numbersof messages.					Communication overhead in the ecryption phase for different numbers of vehicles.					Computational overhead in the ecryption phase for different numbers of vehicles.
	320	800	175585
	100	1000	233985					The number of messages	Send to CS	Send to UC	Total		The number of vehicles	CFTM	PPAAS	EFDA		The number of vehicles	CFTM	PPAAS	EFDA
	16							1	352	292	677		1	2196	1076	600		1	5.814	65.229	42.27
	32							10	3520	2920	6770		200	311840	151520	61892		200	293.369	918.74	1180.15
	32			Fig 10. Computational cost of different numbers of vehicles in the query stage.				50	17600	14600	33850		400	623040	302720	123492		400	582.369	1776.54	2323.75
1	1							100	35200	29200	67700		600	934240	453920	185092		600	871.369	2634.34	3467.35
200	200			The number of vehicles				150	52800	43800	101550		800	1245440	605120	246692		800	1160.37	3492.14	4610.95
400	400			1	7.257			200	70400	58400	135400		1000	1556640	756320	308292		1000	1449.37	4349.94	5754.55
600	600			200	581.969
800	800			400	1159.57
1000	1000			600	1737.17
				800	2314.77
				1000	2892.37
